# Supplementary material for: Cell Wall Properties Determine Genotype-Specific Response to Cold in Miscanthus × giganteus Plants
Source: Cells. 2022 Feb 4;11(3):547. doi: 10.3390/cells11030547 (PMC8834381; doi:10.3390/cells11030547)
Supplement: Supplementary file 1 [file cells-11-00547-s001.zip]

Archive with 1 entries (1 files):
- cells-1472818-supplementary.pdf
